# Supplementary material for: Immunization as Protection Against Long COVID in the Americas: A Scoping Review
Source: Vaccines (Basel). 2025 Jul 31;13(8):822. doi: 10.3390/vaccines13080822 (PMC12390208; doi:10.3390/vaccines13080822)
Supplement: Supplementary file 1 [file vaccines-13-00822-s001.zip]

Archive with 1 entries (1 files):
- vaccines-3707552-supplementary.pdf
